# Supplementary material for: Comparison of pulmonary lesions using lung ultrasound and high-resolution computed tomography in adult patients with primary humoral immunodeficiencies
Source: Front Immunol. 2022 Oct 25;13:1031258. doi: 10.3389/fimmu.2022.1031258 (PMC9640693; doi:10.3389/fimmu.2022.1031258)
Supplement: Supplementary file 1 [file Table_1.xlsx]

## Sheet: Data sheet
Patient	Diagnosis	Gender	Age [years]	Age of the first symptoms [years]	Diagnostic delay [years]	Follow up [years]	Upper respiratory tract infections	Lower respiratory tract infections	IGRT	Lung fibrosis	Bronchiectasis	GLILD	Asthma	Lung biopsy	Autoimmunization	Allergy	Polyclonal lymphoproliferation	Malignancy	Genetic tests	Total lymphocytes [G/L]	Lymphocytes T CD3+ CD4+ [ %]	Lymphocytes T CD3+ CD8+ [%]	Lymphocytes T CD3+ [%]	Lymphocytes B CD19+ [%]	NK cells CD3- CD56+ [%]	Naïve B lymphocytes [%]	Switched memory B lymphocytes [%]	Marginal zone B lymphocytes [%]	Transitional B lymphocytes [%]	Plasmablasts [%]	CD21lo B lymphocytes [%]	IgG at the time of diagnosis [mg/dl]	IgM at the time of diagnosis [mg/dl]	IgA at the time of diagnosis [mg/dl]	Current IgG [mg/dl]
Patient 1	CVID	M	43	35	0	8	Before and after diagnosis	Before and after diagnosis	SCIG	No	Yes	No	Yes	No	No	No	No	Pituitary macroadenoma	TNFRF13B	2.23	24.3	65.1	96.6	1.0	2.4	61.5	0.3	15.9	17.0	0.2	5.1	400	0	0	745
Patient 2	CVID	M	34	24	3	10	Before and after diagnosis	Before and after diagnosis	SCIG	Yes	No	No	No	No	No	No	Lymphadenopathy, Splenomegaly	No	No	1.41	26.0	44.0	78.0	7.0	14.0	96.0	2.7	4.0	2.7	18.7	30.0	40	5	3	562
Patient 3	CVID	M	47	29	11	18	Before and after diagnosis	Before diagnosis	SCIG	No	No	No	No	No	No	No	No	No	No	2.25	25.3	50.4	25.3	16.2	2.8	71.2	1.0	11.8	4.4	0.5	11.1	245	0.17	0.2	809
Patient 4	IgGSD	F	46	42	2	4	Before and after diagnosis	Before and after diagnosis	SCIG	No	No	No	No	No	Pernicious anemia, Vitiligo	No	No	No	No	0.83	44.0	31.0	78.0	9.0	13.0	ND	ND	ND	ND	ND	ND	554	249	53	980
Patient 5	CVID	M	48	35	12	13	Before diagnosis	Before diagnosis	SCIG	No	No	No	No	No	Thrombocytopenia, Leukopenia	No	Lymphadenopathy, Splenomegaly	No	NF kappa beta 1	1.15	1.5	67.0	82.1	0.2	17.7	8.0	2.2	29.2	24.1	0.7	29.2	17	5	7	800
Patient 6	uHG	M	37	26	9	11	Before diagnosis	Before diagnosis	IVIG	No	No	No	No	Yes	Thrombocytopenia	No	Lymphadenopathy, Hepatosplenomegaly	Diffuse large B-cell lymphoma	No	4.7	30.0	28.0	62.0	34.0	2.0	85.7	15.2	3.6	3.6	67.4	44.3	162	275	33	544
Patient 7	XLA	M	34	0	6	34	Before and after diagnosis	Before and after diagnosis	SCIG	Yes	No	No	No	No	No	No	No	No	No	1.09	37.0	37.0	83.0	0.6	13.0	ND	ND	ND	ND	ND	ND	0	0	0	1020
Patient 8	CVID	M	53	32	14	21	Before and after diagnosis	Before diagnosis	SCIG	No	No	No	No	No	Pernicious anemia	No	No	Low-grade adenoma	Causative mutation not found	2.46	25.0	48.0	75.0	18.0	7.0	69.0	0.9	34.3	15.7	4.4	40.8	51	10	37	605
Patient 9	CVID	F	57	35	4	22	Before and after diagnosis	Before diagnosis	SCIG	Yes	Yes	No	Yes	No	Pernicious anemia, Celiac disease	No	Lymphadenopathy, Splenomegaly	No	No	2.0	36.0	53.0	93.0	2.0	5.0	95.2	2.4	11.9	9.5	11.9	20.8	37	7	7	955
Patient 10	XLA	M	19	2	0	17	Before diagnosis	Before diagnosis	IVIG	No	No	No	No	No	No	No	No	No	No	2.5	53.0	35.0	93.0	0.01	6.0	ND	ND	ND	ND	ND	ND	0	18	0	1004
Patient 11	CVID	F	53	38	2	15	Before and after diagnosis	Before and after diagnosis	SCIG	Yes	No	No	No	No	No	No	No	No	No	0.86	43.0	51.0	95.0	0.7	4.0	ND	ND	ND	ND	ND	ND	97	2	3	850
Patient 12	uHG	F	20	0	16	20	Before and after diagnosis	Before and after diagnosis	SCIG	Yes	No	No	No	No	No	No	No	No	No	0.52	25.0	23.0	50.0	13.0	34.0	80.0	20.0	1.5	1.5	83.1	19.7	469	123	105	595
Patient 13	CVID	F	30	8	8	22	Before and after diagnosis	Before and after diagnosis	SCIG	No	No	Yes	No	Yes	Thrombocytopenia, AIHA	No	Lymphadenopathy, Splenomegaly	No	NF kappa beta 1	0.35	67.1	22.1	91.1	4.0	4.9	79.9	0.5	3.8	14.6	0.5	0.7	600	0	6	886
Patient 14	CVID	M	34	25	9	9	Before diagnosis	Before diagnosis	SCIG	No	No	No	No	No	Trombocytopenia	Yes	No	No	ALPS	1.7	27.8	29.1	80.0	6.4	13.6	21.0	0.0	67.0	4.2	5.2	1.5	32	5	7	497
Patient 15	CVID	F	33	27	1	6	Before and after diagnosis	Before and after diagnosis	SCIG	Yes	No	Yes	No	Yes	No	No	Lymphadenopathy, Hepatosplenomegaly	No	No	1.2	37.0	37.0	76.0	12.0	8.0	97.5	1.5	9.5	11.0	43.0	51.4	0	0	0	716
Patient 16	CVID	F	39	37	2	2	Before diagnosis	Before diagnosis	SCIG	No	No	No	No	No	Thrombocytopenia	No	Lymphadenopathy, Splenomegaly	No	No	0.68	60.0	29.0	93.0	1.4	6.2	61.8	3.9	7.6	10.8	0.9	15.0	7	4	6	931
Patient 17	CVID	M	55	40	15	15	Before diagnosis	Before diagnosis	SCIG	Yes	Yes	Yes	No	No	Trombocytopenia	No	Lymphadenopathy, Splenomegaly	No	RAG hypomorphism	1.16	23.8	62.4	89.5	3.4	7.1	40.4	11.9	37.4	3.1	1.0	6.2	22	3	6	566
Patient 18	CVID	F	35	31	2	4	Before and after diagnosis	Before and after diagnosis	SCIG	Yes	Yes	No	Yes	No	Vitiligo	No	Lymphadenopathy, Splenomegaly	No	No	1.85	49.0	35.0	86.0	9.0	4.0	94.5	0.6	4.3	21.5	1.8	37.1	108	5	3	1081
Patient 19	CVID	M	63	29	33	34	Before and after diagnosis	Before and after diagnosis	IVIG	Yes	Yes	No	No	No	Pernicious anemia	No	No	No	No	1.22	16.0	80.0	96.0	2.0	1.0	ND	ND	ND	ND	ND	ND	0	0	0	968
Patient 20	CVID	F	45	27	6	18	Before and after diagnosis	Before and after diagnosis	SCIG	Yes	No	No	No	No	No	No	Lymphadenopathy	No	No	1.38	51.0	20.0	76.0	14.0	9.0	73.8	1.1	27.3	12.3	2.7	78.4	201	25	7	1085
Patient 21	CVID	M	31	27	2	4	Before and after diagnosis	Never	SCIG	No	Yes	No	No	No	No	No	Lymphadenopathy, Splenomegaly, Enteropaty	No	No	1.1	ND	ND	ND	11.8	ND	7.71	3.61	46.11	1.11	0.43	8.83	12	7	6	818
Patient 22	CVID	F	19	13	2	6	Before diagnosis	Never	SCIG	No	No	No	No	No	No	Yes	No	No	No	1.28	49.5	30.4	81.9	4.6	13.2	23.3	15.4	47.2	0.084	0.5	5.2	263	21	6	1100
Patient 23	CVID	M	37	15	7	22	Before and after diagnosis	Before diagnosis	SCIG	Yes	Yes	No	No	Yes	Thrombocytopenia	Yes	Lymphadenopathy, Hepatosplenomegaly	No	No	0.96	55.0	24.0	78.0	10.0	11.0	94.2	1.2	2.3	24.2	55.8	8.6	630	30	0	814
Patient 24	CVID	M	38	33	1	5	Before and after diagnosis	Before diagnosis	SCIG	No	No	No	No	No	No	No	No	Carcinoid	No	1.64	31.2	46.5	81.5	14.1	4.4	80.0	3.4	11.5	3.5	0.2	0.6	80	0	0	806
Patient 25	IgGSD, IgAD	F	45	0	39	45	Before and after diagnosis	Before and after diagnosis	SCIG	No	No	No	No	No	No	Yes	No	No	No	1.33	56.0	19.0	77.0	10.0	12.0	66.2	6.5	1.3	1.3	44.2	26.6	715	186	5	945
Patient 26	CVID	M	25	8	9	17	Before and after diagnosis	Before diagnosis	SCIG	Yes	Yes	Yes	No	Yes	Evans syndrome	Yes	Lymphadenopathy	GIST	No	1.43	54.0	18.0	78.0	16.0	6.0	97.0	0.5	2.5	2.0	1.0	41.6	276	70	0	1015
Patient 27	CVID	F	22	1	6	21	Before and after diagnosis	Before and after diagnosis	SCIG	No	Yes	Yes	No	No	Thrombocytopenia	No	Lymphadenopathy	No	No	1.36	36.0	39.0	79.0	11.0	10.0	ND	ND	ND	ND	ND	ND	296	36	0	744
Patient 28	CVID	F	53	35	6	18	Before diagnosis	Never	SCIG	Yes	No	No	No	No	Rheumatoid arthritis	No	No	No	No	1.35	33.0	28.0	64.0	17.0	18.0	95.1	0.5	3.0	6.0	68.0	4.0	137	11	3	904
Patient 29	CVID	M	37	30	6	7	Before and after diagnosis	Before diagnosis	SCIG	No	Yes	No	Yes	No	No	No	Lymphadenopathy	No	No	2.38	26.0	54.0	81.0	13.0	5.0	94.7	0.6	4.1	17.6	6.6	22.5	107	49	29	948

## Sheet: Abbreviations
CVID	Common Variable Immunodeficiency
AIHA	Autoimmune haemolytic anaemia
IgAD	IgA deficiency
IgGSD	IgG Subclass Deficiency
IGRT	Immunoglobulin Replacement Therapy
ND	Not done
uHG	unspecified Hypogammaglobulinemia
XLA	X-linked agammaglobulinemia
